# Supplementary material for: tert-Butyl Hypochlorite: A Reagent for the Synthesis of Chlorinated Oxindole and Indole Derivatives
Source: Molecules. 2024 Dec 30;30(1):102. doi: 10.3390/molecules30010102 (PMC11721607; doi:10.3390/molecules30010102)
Supplement: Supplementary file 1 [file molecules-30-00102-s001.zip]

Archive with 1 entries (1 files):
- molecules-3384517-supplementary.pdf
